# Supplementary material for: USP28 deletion and small-molecule inhibition destabilizes c-MYC and elicits regression of squamous cell lung carcinoma
Source: eLife. 2021 Oct 12;10:e71596. doi: 10.7554/eLife.71596 (PMC8553340; doi:10.7554/eLife.71596)
Supplement: Source data 1. [file elife-71596-supp1.zip]

Archive with 2 entries (2 files):
- All_Fig_Boxes5.pdf
- All_Fig_NoBoxes5.pdf
